# Supplementary material for: Inhibition of Galectin-1 and Androgen Receptor Axis Enhances Enzalutamide Treatment in Enzalutamide Resistant Prostate Cancer
Source: Cancers (Basel). 2025 Jan 22;17(3):351. doi: 10.3390/cancers17030351 (PMC11816353; doi:10.3390/cancers17030351)
Supplement: Supplementary file 1 [file cancers-17-00351-s001.zip]

Archive with 2 entries (2 files):
- cancers-3424353-supplementary.pptx
- Fig 2A.pptx
